# Supplementary material for: Analysing the Renal Vasculature Using Super-Resolution Ultrasound Imaging: Considerations for Clinical and Research Applications
Source: Diagnostics (Basel). 2025 Jun 14;15(12):1515. doi: 10.3390/diagnostics15121515 (PMC12192058; doi:10.3390/diagnostics15121515)
Supplement: Supplementary file 1 [file diagnostics-15-01515-s001.zip]

Archive with 1 entries (1 files):
- diagnostics-3651044-supplementary.pdf
